# Supplementary material for: N-Acetyl Cysteine May Support Dopamine Neurons in Parkinson's Disease: Preliminary Clinical and Cell Line Data
Source: PLoS One. 2016 Jun 16;11(6):e0157602. doi: 10.1371/journal.pone.0157602 (PMC4911055; doi:10.1371/journal.pone.0157602)
Supplement: S1 Dataset — (XLS) [file pone.0157602.s001.xls]

## Sheet: Sheet1
Subject	Group	Gender	Age	Duration of PD (years)	On Levodopa	Hoehn and Yahr	PRE Measures	UPDRS Total Score	Rcaud	Lcaud	Rput	Lput	Midbrain	POST Measures	UPDRS Total Score	Rcaud	Lcaud	Rput	Lput	Midbrain
1	N	M	56.9315	4	Y	2		43	2.48185	3.0297	1.43317	1.5462	1.43399		42	2.4096	2.9952	1.5088	1.552	1.7936
2	N	M	57	6	Y	2		22	1.63598	1.6289	1.34632	1.49504	1.30878		13	2.62387	2.48768	1.77043	1.52724	1.34686
3	N	F	50.8849	1	N	1.5		18	2.9695	2.7446	1.83545	1.59149	1.70521		12	3.0847	2.66751	1.87168	1.57269	1.89633
4	N	M	52.5041	3	Y	2		26	2.76183	2.37855	1.71845	1.59385	1.46688		26	2.7212	2.59031	1.74411	1.56872	1.76963
5	N	M	76.3479	4	Y	3		36	2.48844	2.48571	1.62993	1.58367	1.37687		33	2.53145	2.08472	1.69576	1.66688	1.50064
6	N	F	59.3123	2	N	1		15	2.54926	3.09312	1.43455	1.81916	1.2807		13	3.13623	3.5494	1.49701	2.09281	1.71108
7	N	F	57.9342	7	Y	1.5		20	1.71413	1.99362	1.28959	1.27099	1.41339		14	1.75359	2.23646	1.45856	1.69116	1.58122
8	N	M	57.3041	7	Y	2		26	2.1021	2.62517	1.52028	1.59231	1.84895		31	2.53523	2.79268	1.70122	1.81911	1.85772
9	N	F	69.5918	1	N	2		34	3.38571	3.02857	1.925	1.87786	1.68571		26	3.40483	3.72654	2.17024	2.04155	1.39678
10	N	M	48.6329	2	Y	1		19	3.24667	3.96222	1.94667	2.23667	1.31556		19	3.17846	3.41385	2.08923	2.28615	1.72462
11	N	F	60.2301	3	N	1.5		31	2.26267	2.47834	1.68618	1.53226	1.53088		21	2.43014	2.47405	1.68862	1.68413	1.71158
12	N	F	68.6712	1	Y	2		17	2.66365	2.78125	1.64104	1.8273	1.49918		18	2.55258	2.69278	1.71495	1.95155	1.63918
13	C	F	62.8575	4	N	1.5		18	3.15428	3.02703	1.7134	1.63908	1.56081		20	3.13384	2.91948	1.59902	1.56366	1.69097
14	C	F	57.1233	6	Y	1.5		11	2.52081	2.67493	1.49911	1.58415	1.46678		14	2.5807	2.78224	1.44022	1.57728	1.42015
15	C	F	63.7562	2	N	1		14	3.29801	3.01833	2.04701	1.79721	1.56653		18	3.52713	2.9312	1.91134	1.42054	1.38469
16	C	F	48.0192	3	N	1		19	3.69104	3.28774	2.2105	1.87913	1.81368		23	3.31186	2.9884	2.04188	1.7893	1.7268
17	C	M	56	3	Y	2		40	2.43109	2.97214	1.41935	1.511	1.57478		43	2.48185	3.0297	1.43317	1.5462	1.43399
18	C	M	68	2	N	2		27	2.61947	2.79499	1.66962	1.65118	0.989676		27	2.55293	2.4259	1.50747	1.48257	1.51183
19	C	M	74	1	Y	1		18	3.38059	2.85496	1.87568	1.76718	1.46347		20	3.23878	3.1875	2.07212	1.51362	1.58814
20	C	F	65	4	N	1		9	2.91047	3.04856	1.70751	1.95068	1.65402		9	2.97415	2.88935	1.66805	1.70941	1.59876
21	C	F	68	1	Y	2		15	2.74619	3.46741	1.8724	2.28155	1.51179		17	2.66365	2.78125	1.64104	1.8273	1.49918
22	C	M	58	6	Y	2		25	2.48026	2.54737	2.11118	2.07566	1.56842		25	2.29851	2.34925	2.0209	2.02015	1.43731
23	C	M	71	5	Y	2		21	1.84685	1.94595	1.84234	1.56757	1.45946		23	1.89286	1.89286	1.46875	1.35714	1.13839
